# Supplementary material for: Lung ultrasound score to monitor COVID-19 pneumonia progression in patients with ARDS
Source: PLoS One. 2020 Jul 21;15(7):e0236312. doi: 10.1371/journal.pone.0236312 (PMC7373285; doi:10.1371/journal.pone.0236312)
Supplement: S1 Data — (XLSX) [file pone.0236312.s001.xlsx]

## Sheet: Feuil1
Name (last-first)	Pt #	March 17	March 18	March 19	March 20	March 21	March 22	March 23	March 24	March 25	March 26	March 27	March 28	March 29	March 30	March 31	April 1	April 2	April 3	April 4	April 5	April 6	April 7	April 8	April 9
G-R	Patient #2	19	12	17	15	23			24	27	22	19	25	20	21	23	24	26				23	23		23
C-E	Patient #1			13					19	15		29		22	21	22		24	24	24				24	24
S-S	Patient #4		26	24	25	24		24	26	24	24	21		20	17	13	14	11		14
R-D	Patient #3		14	22	19	23	20		17	26	19	23	23		21	25		25	21				21		22
L-M	Patient #5						19		22	27	26	30
J-X	Patient #6									15	19	24		30	24	24				23	23	26	27		27
C-S	Patient #7											24	24	24	22	24		23			20	23		27	25
B-MJ	Patient #9													22	25	22	29	12	16			16		19
L-A	Patient #8													26	19	25		22		15	8	11	13		14
M-E	Patient #10															25			21		17		17		15
